# Supplementary material for: Description of two new Stenohya species from China (Pseudoscorpiones, Neobisiidae)
Source: Zookeys. 2012 Aug 1;(213):79–91. doi: 10.3897/zookeys.213.2237 (PMC3426876; doi:10.3897/zookeys.213.2237)
Supplement: XML Treatment for Stenohya pengae [file zookeys.213.2237-treatment1.xml]

<!DOCTYPE tp:taxon-treatment
  PUBLIC "-//TaxonX//DTD Taxonomic Treatment Publishing DTD v0 20100105//EN" "tax-treatment-NSO.dtd">
<tp:taxon-treatment xmlns:tp="http://www.plazi.org/taxpub"><tp:treatment-meta><mixed-citation publication-type="journal"><person-group><name><surname>Hu</surname><given-names>Jun-Fang</given-names></name><name><surname>Zhang</surname><given-names>Feng</given-names></name></person-group><article-title>Description of two new 
                    <italic>Stenohya</italic> species from China (Pseudoscorpiones, Neobisiidae)
                </article-title><source>Zookeys</source><day>1</day><month>8</month><year>2012</year><volume>2012</volume><issue>213</issue><fpage>79</fpage><lpage>91</lpage><pub-id pub-id-type="doi">10.3897/zookeys.213.2237</pub-id></mixed-citation></tp:treatment-meta><tp:nomenclature><tp:taxon-name>
                            <tp:taxon-name-part taxon-name-part-type="genus">Stenohya</tp:taxon-name-part>
                            <tp:taxon-name-part taxon-name-part-type="species">pengae</tp:taxon-name-part>
                        <object-id xmlns:xlink="http://www.w3.org/1999/xlink" xlink:type="simple">urn:lsid:zoobank.org:act:3E8D205C-B127-4BE0-AC87-B029B7F9719F</object-id>
								<object-id xmlns:xlink="http://www.w3.org/1999/xlink" xlink:type="simple">http://species-id.net/wiki/Stenohya_pengae</object-id>
								</tp:taxon-name><tp:taxon-status xmlns:xlink="http://www.w3.org/1999/xlink" xlink:type="simple">sp. n.</tp:taxon-status><xref ref-type="fig" rid="F1">Figs 1</xref><xref ref-type="fig" rid="F2">–8</xref><xref ref-type="fig" rid="F3">10–18</xref></tp:nomenclature><tp:treatment-sec sec-type="Type material"><title>Type material.</title><p>Holotype male (Ps.-MHBU-GX110521), China: Guangxi Province, Nanning City, Daming Mountain [<named-content xmlns:xlink="http://www.w3.org/1999/xlink" content-type="dwc:verbatimCoordinates" xlink:type="simple">23°08'N, 108°17'E</named-content>], alt. 1250 m, 21 May 2011, Yan-qiu Peng leg. Tree-crown layer of <italic><tp:taxon-name>Castanopsis fabri</tp:taxon-name></italic>. Paratypes: 17 males and 25 females, same data as for holotype.</p></tp:treatment-sec><tp:treatment-sec sec-type="Etymology"><title>Etymology.</title><p>The specific name is a patronym in honour of Ms Yan-qiu Peng, who collected the specimens.</p></tp:treatment-sec><tp:treatment-sec sec-type="Diagnosis"><title>Diagnosis.</title><p>Movable cheliceral finger with one seta; movable chelal finger with 45–47 teeth; male pedipalpal chela 4.58–4.64 (female 4.09–4.25) times longer than broad; trichobothrium <italic>it</italic> halfway between <italic>est</italic> and <italic>et</italic>.</p></tp:treatment-sec><tp:treatment-sec sec-type="Description"><title>Description of male</title><p>(<xref ref-type="fig" rid="F1">Fig. 1</xref>). Colour mostly dark brown, pedipalps and legs reddish brown. Setae of body straight and acicular.</p><fig id="F1" position="float" orientation="portrait"><label>Figure 1</label><caption><p><italic><tp:taxon-name>Stenohya pengae</tp:taxon-name></italic> sp. n., dorsal view of male holotype.</p></caption><graphic xmlns:xlink="http://www.w3.org/1999/xlink" xlink:href="ZooKeys-213-079-g001.jpg" position="float" orientation="portrait" xlink:type="simple"/></fig><p>Carapace (<xref ref-type="fig" rid="F2">Fig. 2</xref>) smooth, longer than broad, with a total of 34–36 setae, including 8 on anterior margin and 8 on posterior margin; paired lyrifissures near the eyes and posterior margin; epistome small and triangular; 4 eyes, anterior pair with well developed lens, posterior pair with weak lens.</p><fig id="F2" position="float" orientation="portrait"><label>Figures 2–9.</label><caption><p><italic><tp:taxon-name>Stenohya pengae</tp:taxon-name></italic> sp. n., male holotype (<bold>2–7</bold>) and <italic><tp:taxon-name>Stenohya xiningensis</tp:taxon-name></italic> Zhao et al., 2011,male (<bold>9</bold>) <bold>2</bold> Carapace, dorsal view <bold>3</bold> Right chelicera <bold>4</bold> Coxa of right pedipalp, lateral view, showing lyrifissures <bold>5</bold> Pedipalp (minus chela), dorsal view <bold>6</bold> Chela, dorsal view <bold>7</bold> Leg IV <bold>8</bold> Fingers of right chela, lateral view, showing trichobothriotaxy and teeth; <italic><tp:taxon-name>Stenohya xiningensis</tp:taxon-name></italic> <bold>9</bold> Coxa of right pedipalp, lateral view, showing lyrifissures. Scale bars: 1 mm (<bold>5–7</bold>); 0.5 mm (<bold>2, 4, 8–9</bold>); 0.4 mm (<bold>3</bold>).</p></caption><graphic xmlns:xlink="http://www.w3.org/1999/xlink" xlink:href="ZooKeys-213-079-g002.jpg" position="float" orientation="portrait" xlink:type="simple"/></fig><p>Abdomen. Pleural membrane granulate. Tergal chaetotaxy: 6: 8: 8–10: 10–12: 10–11: 11–12: 11–12: 10–11: 10–11: 9–11: 6–8: 2, including at least 4 tactile setae on tergites V–XI. Anterior genital operculum (<xref ref-type="fig" rid="F3">Fig. 16</xref>) with 23–24 setae; posterior genital sternite with 12–14 scattered setae and 2 lyrifissures;. chaetotaxy of remaining sternites (IV–XI) 20–22: 22–24: 22–24: 20–24: 18–20: 19–22: 15–18: 8–10: 2, sternites VI–VIII (<xref ref-type="fig" rid="F3">Fig. 14</xref>) with 13–15 medial discal setae.</p><fig id="F3" position="float" orientation="portrait"><label>Figures 10–18.</label><caption><p><italic><tp:taxon-name>Stenohys pengae</tp:taxon-name></italic> sp. n. <bold>10</bold> Galea, male <bold>11</bold> Galea, female <bold>12</bold> Rallum, female <bold>13</bold> Rallum, male <bold>14</bold> Male sternites VI–VIII, with 13–15 medial discal setae <bold>15</bold> Coxa of right pedipalp, female, lateral view, showing lyrifissures <bold>16</bold> Genital sternites, male <bold>17</bold> Female sternites VI–VIII with 2 medial discal setae <bold>18</bold> Genital sternites, female. Scale bars: 1 mm (<bold>14–15</bold>); 0.5 mm (<bold>16–18</bold>); 0.05 mm (<bold>10–13</bold>).</p></caption><graphic xmlns:xlink="http://www.w3.org/1999/xlink" xlink:href="ZooKeys-213-079-g003.jpg" position="float" orientation="portrait" xlink:type="simple"/></fig><p>Pedipalps (<xref ref-type="fig" rid="F2">Fig. 4</xref>) smooth; apex of coxa rounded and with 5 setae; lateral face of coxa with 3–5 ordinary lyrifissures near margin of foramen, plus 1–3 dorsally and 2 curved posterior maxillary lyrifissures. Venom apparatus present only in fixed chelal finger, venom duct very short. Femur straight; patella claviform and internal face with a tubercle at base. Trichobothrial pattern (<xref ref-type="fig" rid="F2">Fig. 8</xref>): <italic>eb</italic> and <italic>esb</italic> situated near base of finger, grouped very closely with <italic>ib</italic> and <italic>isb</italic>; <italic>est</italic>, <italic>et</italic> and <italic>it</italic> grouped together near finger tip; <italic>ist</italic> nearer to <italic>it</italic> than to <italic>isb</italic>; <italic>b</italic> and <italic>sb</italic> situated closer to each other in basal half, <italic>st</italic> and <italic>t</italic> close to each other in distal half of movable finger. Fixed chelal finger with 70–74 pointed teeth of unequal length, movable finger with about 45–47 teeth, which are pointed and of slightly unequal length in distal part, rounded in middle part and low in basal part, all teeth contiguous.</p><p><!--PageBreak-->Chelicera (<xref ref-type="fig" rid="F2">Fig. 3</xref>). Palm with 7 setae (only one male with 7 on left and 8 on right cheliceral palm), movable finger with 1 sub-medial seta; fixed finger with 13–14 teeth; movable finger with 6–7 teeth; serrula exterior with 40–43 lamellae; serrula interior with 30–32 lamellae; galea (<xref ref-type="fig" rid="F3">Fig. 10</xref>) elongated and divided into two main branches, each branch secondarily divided into 2 terminal branchlets; rallum (<xref ref-type="fig" rid="F3">Fig. 13</xref>) of 6 blades, all blades with anteriorly-directed spinules except the basal-most blade, distalmost blade somewhat widened at its base and distinctly shorter than second blade.</p><p>Leg IV (<xref ref-type="fig" rid="F2">Fig. 7</xref>). Tibia with 4 tactile setae (TS 0.14–0.26, 0.30–0.48, 0.62–0.74 and 0.86–0.96), basitarsus with 4 tactile setae (TS 0.13–0.15, 0.25–0.42, 0.62–0.67 and 0.84–0.87), telotarsus with 3 tactile setae (TS 0.10–0.14, 0.27–0.36 and 0.51–0.63). Subterminal setae bifurcate, dorsal branch also terminally bifurcate; arolium not divided, shorter than claws, which are slender and simple.</p><p><bold>Dimensions (in mm) and ratios (in parentheses).</bold>Body length 3.3–3.6. Carapace 1.05–1.10/0.82–0.85 (1.28–1.29); diameter of anterior eye 0.10–0.11; diameter of posterior eye 0.10–0.12. Pedipalps: trochanter 0.60–0.70/0.25–0.32 (2.19–2.40), femur 1.80–1.90/0.25–0.28 (6.79–7.20), patella 1.75–1.85/0.28–0.30 (6.17–6.25), chela (with pedicel) 2.38–2.55/0.52–0.55 (4.58–4.64), chela (without pedicel) 2.18–2.40 (4.19–4.36), hand length (without pedicel) 0.95–1.05 (1.83–1.91), movable finger length 1.35–1.40 (1.33–1.42 times longer than hand without pedicel). Chelicera<!--PageBreak--><!--PageBreak--><!--PageBreak--> 0.55–0.60/0.30–0.32 (1.83–1.88), movable finger length 0.35–0.44. Leg I: femur 0.85–0.87/0.14–0.18 (4.83–6.07), patella 0.55–0.58/0.13–0.15 (3.87–4.23), tibia 0.60–0.65/0.10–0.11 (5.91–6.00), basitarsus 0.45–0.48/0.09–0.10 (4.80–5.00), telotarsus 0.50–0.52/0.09–0.10 (5.20–5.56). Leg IV: femur + patella 1.45–1.55/0.22–0.24 (6.46–6.59), tibia 1.10–1.15/0.13–0.15 (7.67–8.46), basitarsus 0.55–0.58/0.08–0.10 (5.80–6.88), telotarsus 0.65–0.70/0.08–0.10 (7.00–8.13).</p></tp:treatment-sec><tp:treatment-sec sec-type="Description"><title>Description of female.</title><p>Like male, except as follows. Carapace with a total of 30–34 setae, including 6 setae on anterior margin and 6–8 setae on posterior margin. Tergal chaetotaxy: 6–10: 8–10: 9–10: 10–12: 11–12: 10–12: 11–13: 12–15: 11–13: 11–13: 6–8: 2, including at least 4 tactile setae on tergites IV–XI. Anterior genital sternite (<xref ref-type="fig" rid="F3">Fig. 18</xref>) with 16–18 small marginal setae and 2 lyrifissures; posterior genital sternite with 28–32 marginal setae and 2 lyrifissures; chaetotaxy of remaining sternites (IV–XI) 24–30: 23–27: 22–26: 19–22: 20–21: 17–20: 15–19: 7–8: 2, sternites VI–VIII (<xref ref-type="fig" rid="F3">Fig. 17</xref>) with a pair of medial discal setae, clearly longer than marginal setae.</p><p>Pedipalps. Lateral face of coxa with 3–5 ordinary lyrifissures at margin of foramen, plus 0–3 at dorsal margin and 2 curved lyrifissures; fixed chelal finger with 66–79 teeth, movable finger with about 45–55 contiguous teeth which are pointed and of slightly unequal length in distal half, rounded and low in basal half.</p><p>Chelicera. Palm with 7 setae (two females with 8 on left and 7 on right cheliceral palm, one female with 6 on left and 7 on right palm), movable finger with 1 sub-medial seta; serrula exterior with 34–36 lamellae; serrula interior with 28–33 lamellae; galea (<xref ref-type="fig" rid="F2">Fig. 11</xref>) elongate and divided into three main branches, two of which are secondarily divided into 2 terminal branchlets; rallum (<xref ref-type="fig" rid="F2">Fig. 12</xref>) of 8 blades.</p><p><bold>Dimensions (in mm) and ratios.</bold> Body length ca. 3.9–5.0. Carapace 0.95–1.00/0.80–0.85 (1.15–1.28); diameter of anterior eye 0.11–0.13; diameter of posterior eye 0.12–0.14. Pedipalps: trochanter 0.53–0.55/0.25–0.30 (1.83–2.12), femur 1.40–1.45/0.24–0.28 (5.18–5.83), patella 1.10–1.15/0.28–0.30 (3.83–3.93), chela (with pedicel) 2.25–2.33/0.53–0.57 (4.09–4.25), chela (without pedicel) 2.10–2.18 (3.82–3.96), hand length (without pedicel) 0.85–0.95 (1.60–1.67), movable finger length 1.17–1.20 (1.26–1.38 times longer than hand without pedicel). Chelicera 0.70–0.75/0.35–0.40 (1.88–2.00), movable finger length 0.45–0.50. Leg I: femur 0.70–0.80/0.13–0.14 (5.38–5.71), patella 0.45–0.50/0.13–0.14 (3.46–3.57), tibia 0.50–0.55/0.09–0.10 (5.50–5.56), basitarsus 0.35–0.37/0.08–0.09 (4.11–4.38), telotarsus 0.43–0.45/0.09–0.10 (4.50–4.78). Leg IV: femur + patella 1.30–1.40/0.23–0.24 (5.65–5.83), tibia 1.10–1.15/0.13–0.14 (8.21–8.46), basitarsus 0.50–0.55/0.08–0.10 (5.50–6.25), telotarsus 0.60–0.65/0.08–0.10 (6.50–7.50).</p></tp:treatment-sec><tp:treatment-sec sec-type="Distribution"><title>Distribution.</title><p>This species is known only from the type locality.</p></tp:treatment-sec><tp:treatment-sec sec-type="Remarks"><title>Remarks.</title><p>Three <italic><tp:taxon-name>Stenohya</tp:taxon-name></italic> species have been previously recorded from China: <italic><tp:taxon-name>Stenohya chinacavernicola</tp:taxon-name></italic> Schawaller, 1995, <italic><tp:taxon-name>Stenohya curvata</tp:taxon-name></italic> Zhao et al., 2011 and <italic><tp:taxon-name>Stenohya xiningensis</tp:taxon-name></italic> Zhao et al., 2011. <italic><tp:taxon-name>Stenohya pengae</tp:taxon-name></italic> sp. n. can easily be separated from these species by its extremely slender pedipalpal segments, 4 well-developed eyes, the absence of a spine at the base of the male chelal hand, and the presence of medial discal setae on male sternites VI–VIII only.</p><!--PageBreak--><p>The new species resembles <italic><tp:taxon-name>Stenohya martensi</tp:taxon-name></italic> (Schawaller, 1987) in having slender pedipalps, but it can be distinguished from the latter by the movable cheliceral finger having only one seta (two in <italic><tp:taxon-name>Stenohya martensi</tp:taxon-name></italic>), the movable chelal finger with 45–47 teeth (more than 80 in <italic><tp:taxon-name>Stenohya martensi</tp:taxon-name></italic>) and the male pedipalpal chela 4.58–4.64 times longer than broad (6.2 times in <italic><tp:taxon-name>Stenohya martensi</tp:taxon-name></italic>). <italic><tp:taxon-name>Stenohya caelata</tp:taxon-name></italic> (Callaini, 1990) and <italic><tp:taxon-name>Stenohya kashmirensis</tp:taxon-name></italic> (Schawaller, 1988) differ from <italic><tp:taxon-name>Stenohya pengae</tp:taxon-name></italic> sp. n. in having granules on the pedipalpal femur and patella, and the cheliceral palm with 5 or 6 setae. The new species can be easily distinguished from <italic><tp:taxon-name>Stenohya mahnerti</tp:taxon-name></italic> Schawaller, 1994, <italic><tp:taxon-name>Stenohya hamata</tp:taxon-name></italic> (Leclerc and Mahnert, 1988) and <italic><tp:taxon-name>Stenohya gruberi</tp:taxon-name></italic> (Ćurčić, 1983) by the more slender pedipalpal femur and patella. <italic><tp:taxon-name>Stenohya heros</tp:taxon-name></italic> (Beier, 1943) has less slender pedipalp in female (femur 4.5 vs. 5.18–5.83 times, patella 3.2 vs. 3.83–3.93, chela (with pedicel) 3.3 vs. 4.09–4.25, movable finger 1.0 vs. 1.26–1.38 times longer than hand without pedicel). <italic><tp:taxon-name>Stenohya vietnamensis</tp:taxon-name></italic> Beier, 1967 and <italic><tp:taxon-name>Stenohya lindbergi</tp:taxon-name></italic> (Beier, 1959) were both described from nymphs, but <italic><tp:taxon-name>Stenohya vietnamensis</tp:taxon-name></italic> lacks an epistome and <italic><tp:taxon-name>Stenohya lindbergi</tp:taxon-name></italic> has more teeth (78) on the movable chelal finger.</p><p>Specimens of <italic><tp:taxon-name>Stenohya pengae</tp:taxon-name></italic> were found on the leaves of <italic><tp:taxon-name>Castanopsis fabri</tp:taxon-name></italic>, which represents an exceptional habitat for <tp:taxon-name>Neobisiidae</tp:taxon-name>. <tp:taxon-name>Neobisiidae</tp:taxon-name> generally live in leaf litter and soil, under rock, bark and in caves, although they have sometimes been found climbing young trees and shrubs (Weygoldt, 1969). Fourty-one specimens of <italic><tp:taxon-name>Stenohya pengae</tp:taxon-name></italic> were collected by sweeping trees of <italic><tp:taxon-name>Castanopsis fabri</tp:taxon-name></italic> with an entomological net; only two were found on stone steps and these might have been dislodged from the trees. The collector also examined the tree bark and leaf litter around the trees, without finding any specimens of <italic><tp:taxon-name>Stenohya pengae</tp:taxon-name></italic>.</p><p>Approximately 100 pseudoscorpion specimens were collected from Fujian and Guangdong provinces were extracted by beating shrubs, of which 74 (including 4 protonymphs, 2 deutonymphs, 11 tritonymphs and 57 adults) belong to the genus <italic><tp:taxon-name>Geogarypus</tp:taxon-name></italic> Chamberlin, 1930 (family <tp:taxon-name>Geogarypidae</tp:taxon-name> Chamberlin, 1930) and 22 tritonymphs belong to the genus <italic><tp:taxon-name>Bisetocreagris</tp:taxon-name></italic> Ćurčić, 1983 (family <tp:taxon-name>Neobisiidae</tp:taxon-name>). All of the <italic><tp:taxon-name>Stenohya pengae</tp:taxon-name></italic> specimens were adults. <xref ref-type="bibr" rid="B1">Adis and Mahnert et al. (1988)</xref> found that <italic><tp:taxon-name>Brazilatemnus browni</tp:taxon-name></italic> Muchmore was bivoltine, with one generation occuring in the trunk/canopy habitat in April/May (during forest inundation) and the second in the forest floor in November/December (non-inundation period). It might therefore be interesting to look for <italic><tp:taxon-name>Stenohya pengae</tp:taxon-name></italic> in both habitats at different times of the year.</p></tp:treatment-sec><ref-list><ref id="B1"><mixed-citation xmlns:xlink="http://www.w3.org/1999/xlink" xlink:type="simple"><person-group><name name-style="western"><surname>Adis</surname><given-names>J</given-names></name><name name-style="western"><surname>Mahnert</surname><given-names>V</given-names></name><name name-style="western"><surname>Morais JW</surname><given-names>de</given-names></name><name name-style="western"><surname>Rodrigues</surname><given-names>JMG</given-names></name></person-group> (<year>1988</year>)<article-title> Adaptation of an Amazonian pseudoscorpion (Arachnida) from dryland forests to inundation forests.</article-title><source>Ecology </source><volume>69</volume>: <fpage>287</fpage>-<lpage>291</lpage>. doi: <ext-link ext-link-type="uri" xlink:href="http://dx.doi.org/10.2307/1943185" xlink:type="simple">10.2307/1943185</ext-link></mixed-citation></ref></ref-list></tp:taxon-treatment>
