# Supplementary material for: Description of two new Stenohya species from China (Pseudoscorpiones, Neobisiidae)
Source: Zookeys. 2012 Aug 1;(213):79–91. doi: 10.3897/zookeys.213.2237 (PMC3426876; doi:10.3897/zookeys.213.2237)
Supplement: XML Treatment for Stenohya huangi [file zookeys.213.2237-treatment2.xml]

<!DOCTYPE tp:taxon-treatment
  PUBLIC "-//TaxonX//DTD Taxonomic Treatment Publishing DTD v0 20100105//EN" "tax-treatment-NSO.dtd">
<tp:taxon-treatment xmlns:tp="http://www.plazi.org/taxpub"><tp:treatment-meta><mixed-citation publication-type="journal"><person-group><name><surname>Hu</surname><given-names>Jun-Fang</given-names></name><name><surname>Zhang</surname><given-names>Feng</given-names></name></person-group><article-title>Description of two new 
                    <italic>Stenohya</italic> species from China (Pseudoscorpiones, Neobisiidae)
                </article-title><source>Zookeys</source><day>1</day><month>8</month><year>2012</year><volume>2012</volume><issue>213</issue><fpage>79</fpage><lpage>91</lpage><pub-id pub-id-type="doi">10.3897/zookeys.213.2237</pub-id></mixed-citation></tp:treatment-meta><tp:nomenclature><tp:taxon-name>
                            <tp:taxon-name-part taxon-name-part-type="genus">Stenohya</tp:taxon-name-part>
                            <tp:taxon-name-part taxon-name-part-type="species">huangi</tp:taxon-name-part>
                        <object-id xmlns:xlink="http://www.w3.org/1999/xlink" xlink:type="simple">urn:lsid:zoobank.org:act:AED176C9-840E-4C15-9981-8777D01C6632</object-id>
								<object-id xmlns:xlink="http://www.w3.org/1999/xlink" xlink:type="simple">http://species-id.net/wiki/Stenohya_huangi</object-id>
								</tp:taxon-name><tp:taxon-authority>sp. n.</tp:taxon-authority><xref ref-type="fig" rid="F4">Figs 19</xref><xref ref-type="fig" rid="F5">–28</xref></tp:nomenclature><tp:treatment-sec sec-type="Type material"><title>Type material.</title><p>Holotype female (Ps.-MHBU-FJ750224), China: Fujian Province, Fuzhou City, Gushan Mountain [<named-content xmlns:xlink="http://www.w3.org/1999/xlink" content-type="dwc:verbatimCoordinates" xlink:type="simple">26°04'N, 119°21'E</named-content>], 24 February 1975, Fu-sheng Huang. Habitat unknown.<!--PageBreak--></p></tp:treatment-sec><tp:treatment-sec sec-type="Etymology"><title>Etymology.</title><p>The specific name is a patronym in honour of Prof. Fu-Sheng Huang, who collected and donated the specimen.</p></tp:treatment-sec><tp:treatment-sec sec-type="Diagnosis"><title>Diagnosis.</title><p>Species with slender pedipalps (femur 6.40, patella 5.25, chela with pedicel 4.87, chela without pedicel 4.57 times as long as broad) and slender legs IV (e.g. femur+patella 7.23 times as long as deep), with low numbers of the teeth (about 30) on movable chelal finger; trichobothria <italic>it</italic> and <italic>et</italic> at same level.</p></tp:treatment-sec><tp:treatment-sec sec-type="Description"><title>Description of female (holotype)</title><p>(<xref ref-type="fig" rid="F4">Fig. 19</xref>). Colour mostly yellow, setae of body straight and acicular.</p><fig id="F4" position="float" orientation="portrait"><label>Figure 19.</label><caption><p><italic><tp:taxon-name>Stenohya huangi</tp:taxon-name></italic> sp. n., dorsal view of female holotype (chelicerae, left palp and left leg IV removed).</p></caption><graphic xmlns:xlink="http://www.w3.org/1999/xlink" xlink:href="ZooKeys-213-079-g004.jpg" position="float" orientation="portrait" xlink:type="simple"/></fig><p>Carapace (<xref ref-type="fig" rid="F5">Fig. 20</xref>) smooth, with a total of 36 setae, including 6 on anterior margin and 8 on posterior margin; epistome small and triangular; 4 eyes, anterior pair with lens, posterior pair with weak lenses; lateral margins slightly convex.</p><fig id="F5" position="float" orientation="portrait"><label>Figures 20–28.</label><caption><p><italic><tp:taxon-name>Stenohya huangi</tp:taxon-name></italic> sp. n., female. <bold>20</bold> Carapace <bold>21</bold> Right pedipalp, dorsal view <bold>22</bold> Fingers of left chela, lateral view <bold>23</bold> Leg IV <bold>24</bold> Rallum <bold>25</bold> Galea <bold>26</bold> Left chelicera <bold>27</bold> Genital sternites <bold>28</bold> sternites VI–VIII, showing paired medial discal setae. Scale bars: 1 mm (<bold>20–21, 28</bold>); 0.5 mm (<bold>22–23, 26–27</bold>); 0.05 mm (<bold>24–25</bold>).</p></caption><graphic xmlns:xlink="http://www.w3.org/1999/xlink" xlink:href="ZooKeys-213-079-g005.jpg" position="float" orientation="portrait" xlink:type="simple"/></fig><fig id="F6" position="float" orientation="portrait"><label>Figures 29.</label><caption><p>Distribution map of Chinese <italic><tp:taxon-name>Stenohya</tp:taxon-name></italic> species.</p></caption><graphic xmlns:xlink="http://www.w3.org/1999/xlink" xlink:href="ZooKeys-213-079-g006.jpg" position="float" orientation="portrait" xlink:type="simple"/></fig><p>Abdomen. Pleural membrane strongly granulate. Tergal chaetotaxy: 4: 12: 10: 10: 10: 10: 11: 11: 11: 10: 9, including at least 4 tactile setae on tergites VI–XI; anterior genital sternite (<xref ref-type="fig" rid="F5">Fig. 27</xref>) with 22 small marginal setae and 2 lyrifissures; posterior genital sternite with 20 marginal setae and 2 lyrifissures; sternal chaetotaxy (IV–XI): 27: 22: 22: 22: 24: 22: 19: 17:10, sternites VI–VIII (<xref ref-type="fig" rid="F5">Fig. 28</xref>) with a pair of discal setae; anal cone with 2 dorsal and 2 ventral setae.</p><p>Pedipalps (<xref ref-type="fig" rid="F5">Figs 21–22</xref>). Apex of coxa rounded and with 4 setae, lateral face of coxa with 2 ordinary lyrifissures at margin of foramen, and 2 curved lyrifissures. Anterior face <!--PageBreak-->of femur with fine granulation; patella claviform, smooth; chelal fingers long and slender. Trichobothriotaxy: <italic>est</italic>, <italic>et</italic> and <italic>it</italic> grouped together distally; <italic>ist</italic> situated midway between <italic>isb</italic> and <italic>it</italic>, nearer to <italic>it</italic> than to <italic>isb</italic>. <italic>eb</italic> and <italic>esb</italic> situated on base of the hand, grouped very closely with <italic>ib</italic> and <italic>isb</italic>; <italic>b</italic> and <italic>sb</italic> closer to each other situated on the basal half, and <italic>st</italic> and<!--PageBreak--> <italic>t</italic> closer to each other situated on the distal half of the movable finger. Fixed chelal finger with 63 pointed teeth of unequal length, movable finger with about 30 teeth which with 20 pointed teeth slightly unequal length in distal half, and 10 rounded teeth in basal half.</p><p>Cheliceral palm (<xref ref-type="fig" rid="F5">Fig. 26</xref>) with 7 setae, movable finger with 1 sub-medial seta; fixed finger with 12 teeth; movable finger with 6 teeth; serrula exterior with 30 lamellae; serrula interior with 28 lamellae; galea (<xref ref-type="fig" rid="F5">Fig. 25</xref>) elongated and divided into two main branches, each branch secondarily divided into 3 terminal branchlets; rallum of 8 blades (<xref ref-type="fig" rid="F5">Fig. 24</xref>), all blades with anteriorly-directed spinules, the basalmost blade about half of the length of the others, distalmost blade distinctly shorter than second one and somewhat widened at its base.</p><p>Legs (<xref ref-type="fig" rid="F5">Fig. 23</xref>). Tibia IV with 2 tactile setae (TS 0.70, 0.95), basitarsus IV with 2 tactile setae (TS 0.15, 0.81), and telotarsus IV with 2 tactile setae (TS 0.27, 0.61). Subterminal tarsal seta bifurcate; arolium not divided, shorter than slender and simple claws.</p><p><bold>Dimensions (in mm) and ratios (in parentheses).</bold> Body length 4.2. Carapace 1.29/0.89 (1.45); diameter of anterior eye 0.10; diameter of posterior eye 0.09. Pedipalps: trochanter 0.59/0.26 (2.27), femur 1.58/0.25 (6.32), patella 1.38/0.26 (5.31), chela (with pedicel) 2.58/0.53 (4.87), chela (without pedicel) 2.42 (4.57), hand length (without pedicel) 1.04 (1.96), movable finger length 1.44 (1.38 times longer than hand without pedicel). Chelicera 0.67/0.38 (1.76), movable finger length 0.45. Leg I:  femur 0.79/0.13 (6.08), patella 0.59/0.13 (4.54), tibia 0.63/0.10 (6.30), basitarsus 0.45/0.10 (4.50), telotarsus 0.43/0.10 (4.30). Leg IV: femur + patella 1.52/0.21 (7.24), tibia 1.22/0.12 (10.17), basitarsus 0.59/0.10 (5.90), telotarsus 0.79/0.10 (7.90).</p></tp:treatment-sec><tp:treatment-sec sec-type="Distribution"><title>Distribution.</title><p>This species is known only from the type locality.</p></tp:treatment-sec><tp:treatment-sec sec-type="Remarks"><title>Remarks.</title><p><italic><tp:taxon-name>Stenohya huangi</tp:taxon-name></italic> sp. n. is only known from the female, but it can be easily separated from most other species of this genus by the proportions of pedipalpal femur and patella (<xref ref-type="table" rid="T1">Table 1</xref>). Two species, <italic><tp:taxon-name>Stenohya xiningensis</tp:taxon-name></italic> Zhao et al., 2011 and <italic><tp:taxon-name>Stenohya kashmirensis</tp:taxon-name></italic>,are only known from males, while two others, <italic><tp:taxon-name>Stenohya lindbergi</tp:taxon-name></italic> and <italic><tp:taxon-name>Stenohya vietnamensis</tp:taxon-name></italic> are only known from nymphs. <italic><tp:taxon-name>Stenohya huangi</tp:taxon-name></italic> differs from <italic><tp:taxon-name>Stenohya xiningensis</tp:taxon-name></italic> by the arrangement of trichobothria on the fixed chelal finger: <italic>it</italic> and <italic>et</italic> are at the same level (<xref ref-type="fig" rid="F5">Fig. 22</xref>) in <italic><tp:taxon-name>Stenohya huangi</tp:taxon-name></italic>, whereas in <italic><tp:taxon-name>Stenohya xiningensis</tp:taxon-name></italic> it lies about midway between <italic>est</italic> and <italic>et</italic> (<xref ref-type="bibr" rid="B7">Zhao et al. 2011</xref>: fig. 28). <italic><tp:taxon-name>Stenohya huangi</tp:taxon-name></italic> differs from <italic><tp:taxon-name>Stenohya kashmirensis</tp:taxon-name></italic> and <italic><tp:taxon-name>Stenohya lindbergi</tp:taxon-name></italic> in having a lower number of teeth on the movable chelal finger (about 30, versus 70 in <italic><tp:taxon-name>Stenohya kashmirensis</tp:taxon-name></italic> and 78 in <italic><tp:taxon-name>Stenohya lindbergi</tp:taxon-name></italic>). Finally, the new species differs from <italic><tp:taxon-name>Stenohya vietnamensis</tp:taxon-name></italic> in having an epistome.</p><table-wrap id="T1" position="float" orientation="portrait"><label>Table 1.</label><caption><p>Proportions of femur and patella of pedipalps in females of <italic><tp:taxon-name>Stenohya</tp:taxon-name></italic>.</p></caption><table><tbody><tr><th rowspan="1" colspan="1"><bold>Species</bold></th><th rowspan="1" colspan="1"><bold>Femur</bold></th><th rowspan="1" colspan="1"><bold>Patella</bold></th></tr><tr><td rowspan="1" colspan="1"><italic><tp:taxon-name>Stenohya caelata</tp:taxon-name></italic></td><td rowspan="1" colspan="1">4.50–4.64</td><td rowspan="1" colspan="1">3.63–3.64</td></tr><tr><td rowspan="1" colspan="1"><italic><tp:taxon-name>Stenohya chinacavernicola</tp:taxon-name></italic></td><td rowspan="1" colspan="1">5.70</td><td rowspan="1" colspan="1">4.75</td></tr><tr><td rowspan="1" colspan="1"><italic><tp:taxon-name>Stenohya curvata</tp:taxon-name></italic></td><td rowspan="1" colspan="1">5.00–5.24</td><td rowspan="1" colspan="1">3.29–3.33</td></tr><tr><td rowspan="1" colspan="1"><italic><tp:taxon-name>Stenohya gruberi</tp:taxon-name></italic></td><td rowspan="1" colspan="1">4.77</td><td rowspan="1" colspan="1">3.30</td></tr><tr><td rowspan="1" colspan="1"><italic><tp:taxon-name>Stenohya hamata</tp:taxon-name></italic></td><td rowspan="1" colspan="1">4.46–4.51</td><td rowspan="1" colspan="1">3.32–3.46</td></tr><tr><td rowspan="1" colspan="1"><italic><tp:taxon-name>Stenohya heros</tp:taxon-name></italic></td><td rowspan="1" colspan="1">4.50</td><td rowspan="1" colspan="1">3.20</td></tr><tr><td rowspan="1" colspan="1"><italic><tp:taxon-name>Stenohya huangi</tp:taxon-name></italic></td><td rowspan="1" colspan="1">6.32</td><td rowspan="1" colspan="1">5.31</td></tr><tr><td rowspan="1" colspan="1"><italic><tp:taxon-name>Stenohya mahnerti</tp:taxon-name></italic></td><td rowspan="1" colspan="1">4.60</td><td rowspan="1" colspan="1">3.00</td></tr><tr><td rowspan="1" colspan="1"><italic><tp:taxon-name>Stenohya martensi</tp:taxon-name></italic></td><td rowspan="1" colspan="1">5.00</td><td rowspan="1" colspan="1">3.90</td></tr><tr><td rowspan="1" colspan="1"><italic><tp:taxon-name>Stenohya pengae</tp:taxon-name></italic></td><td rowspan="1" colspan="1">5.18–5.83</td><td rowspan="1" colspan="1">3.83–3.93</td></tr></tbody></table></table-wrap><p>In most <tp:taxon-name>Neobisiidae</tp:taxon-name> the lyrifissures near the trochanteral foramen of the pedipalpal coxa number 3 or 4 (<xref ref-type="bibr" rid="B3">Chamberlin 1931</xref>). Having examined the arrangements of lyrifissures in <italic><tp:taxon-name>Stenohya pengae</tp:taxon-name></italic> sp. n., <italic><tp:taxon-name>Stenohya huangi</tp:taxon-name></italic> sp. n., <italic><tp:taxon-name>Stenohya curvata</tp:taxon-name></italic> and <italic><tp:taxon-name>Stenohya xiningensis</tp:taxon-name></italic>, we found all of them have 2 lyrifissures in this position. The males of <italic><tp:taxon-name>Stenohya pengae</tp:taxon-name></italic> sp. n. possess 4–5 lyrifissures behind the foramen and 2–3 dorsal lyrifissures, while females have 3–5 lyrifissures near the foramen and 0–3 dorsally (<xref ref-type="fig" rid="F5">Fig. 15</xref>). Males of <italic><tp:taxon-name>Stenohya curvata</tp:taxon-name></italic> have 7 lyrifissures near the foramen (<xref ref-type="bibr" rid="B7">Zhao et al. 2011</xref>: fig. 3) and females have 5, but there are no dorsal lyrifissures. The male of <italic><tp:taxon-name>Stenohya xiningensis</tp:taxon-name></italic> (female unknown) has 6 foramenal lyrifissures and 1 dorsal lyrifissure (<xref ref-type="fig" rid="F2">Fig. 9</xref>).<!--PageBreak--></p></tp:treatment-sec><tp:treatment-sec><!--Section generated to contain objects referenced in tp:taxon-treatment.--><fig id="F2" position="float" orientation="portrait"><label>Figures 2–9.</label><caption><p><italic><tp:taxon-name>Stenohya pengae</tp:taxon-name></italic> sp. n., male holotype (<bold>2–7</bold>) and <italic><tp:taxon-name>Stenohya xiningensis</tp:taxon-name></italic> Zhao et al., 2011,male (<bold>9</bold>) <bold>2</bold> Carapace, dorsal view <bold>3</bold> Right chelicera <bold>4</bold> Coxa of right pedipalp, lateral view, showing lyrifissures <bold>5</bold> Pedipalp (minus chela), dorsal view <bold>6</bold> Chela, dorsal view <bold>7</bold> Leg IV <bold>8</bold> Fingers of right chela, lateral view, showing trichobothriotaxy and teeth; <italic><tp:taxon-name>Stenohya xiningensis</tp:taxon-name></italic> <bold>9</bold> Coxa of right pedipalp, lateral view, showing lyrifissures. Scale bars: 1 mm (<bold>5–7</bold>); 0.5 mm (<bold>2, 4, 8–9</bold>); 0.4 mm (<bold>3</bold>).</p></caption><graphic xmlns:xlink="http://www.w3.org/1999/xlink" xlink:href="ZooKeys-213-079-g002.jpg" position="float" orientation="portrait" xlink:type="simple"/></fig></tp:treatment-sec><ref-list><ref id="B7"><mixed-citation xmlns:xlink="http://www.w3.org/1999/xlink" xlink:type="simple"><person-group><name name-style="western"><surname>Zhao</surname><given-names>YW</given-names></name><name name-style="western"><surname>Zhang</surname><given-names>F</given-names></name><name name-style="western"><surname>Jia</surname><given-names>Y</given-names></name></person-group> (<year>2011</year>)<article-title> Two new species of the genus <italic>Stenohya</italic> Beier, 1967 (Pseudoscorpiones, Neobisiidae) from China.</article-title><source>Zootaxa </source><volume>2834</volume>: <fpage>57</fpage>-<lpage>64</lpage>.</mixed-citation></ref><ref id="B3"><mixed-citation xmlns:xlink="http://www.w3.org/1999/xlink" xlink:type="simple"><person-group><name name-style="western"><surname>Chamberlin</surname><given-names>JC</given-names></name></person-group> (<year>1931</year>)<article-title> The arachnid order Chelonethida. Stanford University Publications.</article-title><source>Biological Sciences </source><volume>7</volume>: <fpage>1</fpage>-<lpage>284</lpage>.</mixed-citation></ref></ref-list></tp:taxon-treatment>
